# Supplementary material for: Supramolecular Precursor Strategy to Construct g-C3N4/Silica Hybrid Nanosheets for Photocatalytic Degradation of Dye and Antibiotic Pollutants
Source: Nanomaterials (Basel). 2022 Sep 7;12(18):3108. doi: 10.3390/nano12183108 (PMC9503609; doi:10.3390/nano12183108)
Supplement: Supplementary file 1 [file nanomaterials-12-03108-s001.zip]

Archive with 1 entries (1 files):
- nanomaterials-1894211-supplementary.pdf
